# Supplementary material for: FER-mediated phosphorylation and PIK3R2 recruitment on IRS4 promotes AKT activation and tumorigenesis in ovarian cancer cells
Source: eLife. 2022 May 12;11:e76183. doi: 10.7554/eLife.76183 (PMC9098222; doi:10.7554/eLife.76183)
Supplement: Figure 1—source data 1. [file elife-76183-fig1-data1.zip]

Archive with 1 entries (1 files):
- Figure 1-source data 1/Figure 1A 4G10.jpg
