# Supplementary material for: FER-mediated phosphorylation and PIK3R2 recruitment on IRS4 promotes AKT activation and tumorigenesis in ovarian cancer cells
Source: eLife. 2022 May 12;11:e76183. doi: 10.7554/eLife.76183 (PMC9098222; doi:10.7554/eLife.76183)
Supplement: Figure 2—source data 1. [file elife-76183-fig2-data1.zip]

Archive with 6 entries (6 files):
- Figure 2-source data 1/Figure 2A  Input  WB FER.jpg
- Figure 2-source data 1/Figure 2A  IP Myc  WB  IRS4.jpg
- Figure 2-source data 1/Figure 2A  IP Myc  WB 4G10.jpg
- Figure 2-source data 1/Figure 2A Actin.jpg
- Figure 2-source data 1/Figure 2A Input WB IRS4.jpg
- Figure 2-source data 1/Figure 2A IP Myc WB FER.jpg
