# Supplementary material for: FER-mediated phosphorylation and PIK3R2 recruitment on IRS4 promotes AKT activation and tumorigenesis in ovarian cancer cells
Source: eLife. 2022 May 12;11:e76183. doi: 10.7554/eLife.76183 (PMC9098222; doi:10.7554/eLife.76183)
Supplement: Figure 2—source data 2. [file elife-76183-fig2-data2.zip]

Archive with 9 entries (9 files):
- Figure 2-source data 2/Figure 2B Input pErk.jpg
- Figure 2-source data 2/Figure 2B Input WB 4G10.jpg
- Figure 2-source data 2/Figure 2B Input WB Erk.jpg
- Figure 2-source data 2/Figure 2B Input WB FER.jpg
- Figure 2-source data 2/Figure 2B Input WB IRS4.jpg
- Figure 2-source data 2/Figure 2B Input WB Myc.jpg
- Figure 2-source data 2/Figure 2B IP Myc WB FER.jpg
- Figure 2-source data 2/Figure 2B IP Myc WB Grb2.jpg
- Figure 2-source data 2/Figure 2B IP Myc WB IRS4.jpg
