# Supplementary material for: FER-mediated phosphorylation and PIK3R2 recruitment on IRS4 promotes AKT activation and tumorigenesis in ovarian cancer cells
Source: eLife. 2022 May 12;11:e76183. doi: 10.7554/eLife.76183 (PMC9098222; doi:10.7554/eLife.76183)
Supplement: Figure 2—source data 5. [file elife-76183-fig2-data5.zip]

Archive with 3 entries (3 files):
- Figure 2-source data 5/Figure 2F Input WB GST.jpg
- Figure 2-source data 5/Figure 2F IP Myc WB  GST.jpg
- Figure 2-source data 5/Figure 2F IP Myc WB Myc.jpg
