# Supplementary material for: FER-mediated phosphorylation and PIK3R2 recruitment on IRS4 promotes AKT activation and tumorigenesis in ovarian cancer cells
Source: eLife. 2022 May 12;11:e76183. doi: 10.7554/eLife.76183 (PMC9098222; doi:10.7554/eLife.76183)
Supplement: Figure 2—figure supplement 1—source data 1. [file elife-76183-fig2-figsupp1-data1.zip]

Archive with 5 entries (5 files):
- Figure 2-figure supplement 1-source data 1/Figure 2 S1A INPUT-FER.jpg
- Figure 2-figure supplement 1-source data 1/Figure 2 S1A INPUT-IRS1.jpg
- Figure 2-figure supplement 1-source data 1/Figure 2 S1A INPUT-Tubulin.jpg
- Figure 2-figure supplement 1-source data 1/Figure 2 S1A IP-FER.jpg
- Figure 2-figure supplement 1-source data 1/Figure 2 S1A IP-IRS1.jpg
