# Supplementary material for: FER-mediated phosphorylation and PIK3R2 recruitment on IRS4 promotes AKT activation and tumorigenesis in ovarian cancer cells
Source: eLife. 2022 May 12;11:e76183. doi: 10.7554/eLife.76183 (PMC9098222; doi:10.7554/eLife.76183)
Supplement: Figure 2—figure supplement 1—source data 2. [file elife-76183-fig2-figsupp1-data2.zip]

Archive with 9 entries (9 files):
- Figure 2-figure supplement 1-source data 2/Figure 2 S1B  INPUT-AKT.jpg
- Figure 2-figure supplement 1-source data 2/Figure 2 S1B  INPUT-FLAG.jpg
- Figure 2-figure supplement 1-source data 2/Figure 2 S1B  INPUT-GFP.jpg
- Figure 2-figure supplement 1-source data 2/Figure 2 S1B  INPUT-Myc.jpg
- Figure 2-figure supplement 1-source data 2/Figure 2 S1B  INPUT-pS473 AKT.jpg
- Figure 2-figure supplement 1-source data 2/Figure 2 S1B  INPUT-Tubulin.jpg
- Figure 2-figure supplement 1-source data 2/Figure 2 S1B  IP-4G10.jpg
- Figure 2-figure supplement 1-source data 2/Figure 2 S1B  IP-GFP.jpg
- Figure 2-figure supplement 1-source data 2/Figure 2 S1B  IP-Myc.jpg
