# Supplementary material for: FER-mediated phosphorylation and PIK3R2 recruitment on IRS4 promotes AKT activation and tumorigenesis in ovarian cancer cells
Source: eLife. 2022 May 12;11:e76183. doi: 10.7554/eLife.76183 (PMC9098222; doi:10.7554/eLife.76183)
Supplement: Figure 2—figure supplement 2—source data 2. [file elife-76183-fig2-figsupp2-data2.zip]

Archive with 5 entries (5 files):
- Figure 2-figure supplement 2-source data 2/Figure 2-figure supplement 2B Input  Actin.jpg
- Figure 2-figure supplement 2-source data 2/Figure 2-figure supplement 2B Input WB GFP.jpg
- Figure 2-figure supplement 2-source data 2/Figure 2-figure supplement 2B Input WB Myc.jpg
- Figure 2-figure supplement 2-source data 2/Figure 2-figure supplement 2B IP Myc  WB GFP.jpg
- Figure 2-figure supplement 2-source data 2/Figure 2-figure supplement 2B IP Myc  WB Myc.jpg
