# Supplementary material for: FER-mediated phosphorylation and PIK3R2 recruitment on IRS4 promotes AKT activation and tumorigenesis in ovarian cancer cells
Source: eLife. 2022 May 12;11:e76183. doi: 10.7554/eLife.76183 (PMC9098222; doi:10.7554/eLife.76183)
Supplement: Figure 2—figure supplement 3—source data 3. [file elife-76183-fig2-figsupp3-data3.zip]

Archive with 5 entries (5 files):
- Figure 2-figure supplement 3-source data 3/Figure 2 S3E INPUT-Actin.jpg
- Figure 2-figure supplement 3-source data 3/Figure 2 S3E INPUT-GFP.jpg
- Figure 2-figure supplement 3-source data 3/Figure 2 S3E INPUT-Myc.jpg
- Figure 2-figure supplement 3-source data 3/Figure 2 S3E IP-GFP.jpg
- Figure 2-figure supplement 3-source data 3/Figure 2 S3E IP-Myc.jpg
