# Supplementary material for: FER-mediated phosphorylation and PIK3R2 recruitment on IRS4 promotes AKT activation and tumorigenesis in ovarian cancer cells
Source: eLife. 2022 May 12;11:e76183. doi: 10.7554/eLife.76183 (PMC9098222; doi:10.7554/eLife.76183)
Supplement: Figure 3—source data 3. [file elife-76183-fig3-data3.zip]

Archive with 2 entries (2 files):
- Figure 3-source data 3/Figure 3C IP-4G10.tif
- Figure 3-source data 3/Figure 3C IP-Myc.tif
