# Supplementary material for: FER-mediated phosphorylation and PIK3R2 recruitment on IRS4 promotes AKT activation and tumorigenesis in ovarian cancer cells
Source: eLife. 2022 May 12;11:e76183. doi: 10.7554/eLife.76183 (PMC9098222; doi:10.7554/eLife.76183)
Supplement: Figure 3—source data 4. [file elife-76183-fig3-data4.zip]

Archive with 6 entries (6 files):
- Figure 3-source data 4/Figure 3E IP Myc WB IRS4 Y921F.jpg
- Figure 3-source data 4/Figure 3E IP Myc WB IRS4.jpg
- Figure 3-source data 4/Figure 3E IP Myc WB IRS4.png
- Figure 3-source data 4/Figure 3E IP Myc WB pTyr Y921F.jpg
- Figure 3-source data 4/Figure 3E IP Myc WB pTyr.jpg
- Figure 3-source data 4/Figure 3E IP Myc WB pTyr.png
