# Supplementary material for: FER-mediated phosphorylation and PIK3R2 recruitment on IRS4 promotes AKT activation and tumorigenesis in ovarian cancer cells
Source: eLife. 2022 May 12;11:e76183. doi: 10.7554/eLife.76183 (PMC9098222; doi:10.7554/eLife.76183)
Supplement: Figure 4—source data 3. [file elife-76183-fig4-data3.zip]

Archive with 4 entries (4 files):
- Figure 4-source data 3/Figue 4D AKT.jpg
- Figure 4-source data 3/Figue 4D pS473 AKT.jpg
- Figure 4-source data 3/Figue 4D Tubulin.jpg
- Figure 4-source data 3/Figure 4D IRS4.jpg
