# Supplementary material for: FER-mediated phosphorylation and PIK3R2 recruitment on IRS4 promotes AKT activation and tumorigenesis in ovarian cancer cells
Source: eLife. 2022 May 12;11:e76183. doi: 10.7554/eLife.76183 (PMC9098222; doi:10.7554/eLife.76183)
Supplement: Figure 4—source data 4. [file elife-76183-fig4-data4.zip]

Archive with 9 entries (9 files):
- Figure 4-source data 4/Figure 6D INPUT-Actin.jpg
- Figure 4-source data 4/Figure 6D INPUT-AKT.jpg
- Figure 4-source data 4/Figure 6D INPUT-ERK1-2.jpg
- Figure 4-source data 4/Figure 6D INPUT-FER.jpg
- Figure 4-source data 4/Figure 6D INPUT-IRS4.jpg
- Figure 4-source data 4/Figure 6D INPUT-p38.jpg
- Figure 4-source data 4/Figure 6D INPUT-pERK1-2.jpg
- Figure 4-source data 4/Figure 6D INPUT-pp38.jpg
- Figure 4-source data 4/Figure 6D INPUT-pS473 AKT.jpg
