# Supplementary material for: FER-mediated phosphorylation and PIK3R2 recruitment on IRS4 promotes AKT activation and tumorigenesis in ovarian cancer cells
Source: eLife. 2022 May 12;11:e76183. doi: 10.7554/eLife.76183 (PMC9098222; doi:10.7554/eLife.76183)
Supplement: Figure 4—source data 6. [file elife-76183-fig4-data6.zip]

Archive with 4 entries (4 files):
- Figure 4-source data 6/Figure 4K Actin.jpg
- Figure 4-source data 6/Figure 4K AKT.jpg
- Figure 4-source data 6/Figure 4K IRS4.jpg
- Figure 4-source data 6/Figure 4K pS473 AKT.jpg
