# Supplementary material for: FER-mediated phosphorylation and PIK3R2 recruitment on IRS4 promotes AKT activation and tumorigenesis in ovarian cancer cells
Source: eLife. 2022 May 12;11:e76183. doi: 10.7554/eLife.76183 (PMC9098222; doi:10.7554/eLife.76183)
Supplement: Figure 5—source data 1. [file elife-76183-fig5-data1.zip]

Archive with 7 entries (7 files):
- Figure 5-source data 1/Figfure 5H INPUT-Actin.jpg
- Figure 5-source data 1/Figfure 5H INPUT-AKT.jpg
- Figure 5-source data 1/Figfure 5H INPUT-pS473 AKT.jpg
- Figure 5-source data 1/Figure 5H INPUT-IRS4.jpg
- Figure 5-source data 1/Figure 5H INPUT-PIK3R2.jpg
- Figure 5-source data 1/Figure 5H IP-IRS4.jpg
- Figure 5-source data 1/Figure 5H IP-PIK3R2.jpg
