# Supplementary material for: FER-mediated phosphorylation and PIK3R2 recruitment on IRS4 promotes AKT activation and tumorigenesis in ovarian cancer cells
Source: eLife. 2022 May 12;11:e76183. doi: 10.7554/eLife.76183 (PMC9098222; doi:10.7554/eLife.76183)
Supplement: Figure 5—figure supplement 1—source data 2. [file elife-76183-fig5-figsupp1-data2.zip]

Archive with 6 entries (6 files):
- Figure 5-figure supplement 1-source data 2/Figure 5 S1B INPUT-FLAG.jpg
- Figure 5-figure supplement 1-source data 2/Figure 5 S1B INPUT-GFP.jpg
- Figure 5-figure supplement 1-source data 2/Figure 5 S1B INPUT-Myc.jpg
- Figure 5-figure supplement 1-source data 2/Figure 5 S1B INPUT-Tubulin.jpg
- Figure 5-figure supplement 1-source data 2/Figure 5 S1B IP-FLAG.jpg
- Figure 5-figure supplement 1-source data 2/Figure 5 S1B IP-Myc.jpg
