# Supplementary material for: FER-mediated phosphorylation and PIK3R2 recruitment on IRS4 promotes AKT activation and tumorigenesis in ovarian cancer cells
Source: eLife. 2022 May 12;11:e76183. doi: 10.7554/eLife.76183 (PMC9098222; doi:10.7554/eLife.76183)
Supplement: Figure 6—source data 1. [file elife-76183-fig6-data1.zip]

Archive with 10 entries (10 files):
- Figure 6-source data 1/Figure 6A down INPUT-FER.jpg
- Figure 6-source data 1/Figure 6A down INPUT-IRS4.jpg
- Figure 6-source data 1/Figure 6A down INPUT-Tubulin.jpg
- Figure 6-source data 1/Figure 6A down IP-FER.jpg
- Figure 6-source data 1/Figure 6A down IP-IRS4.jpg
- Figure 6-source data 1/Figure 6A up INPUT-FER.jpg
- Figure 6-source data 1/Figure 6A up INPUT-IRS4.jpg
- Figure 6-source data 1/Figure 6A up INPUT-Tubulin.jpg
- Figure 6-source data 1/Figure 6A up IP-FER.jpg
- Figure 6-source data 1/Figure 6A up IP-IRS4.jpg
