# Supplementary material for: FER-mediated phosphorylation and PIK3R2 recruitment on IRS4 promotes AKT activation and tumorigenesis in ovarian cancer cells
Source: eLife. 2022 May 12;11:e76183. doi: 10.7554/eLife.76183 (PMC9098222; doi:10.7554/eLife.76183)
Supplement: Figure 6—source data 3. [file elife-76183-fig6-data3.zip]

Archive with 7 entries (7 files):
- Figure 6-source data 3/Figure 6C Actin.jpg
- Figure 6-source data 3/Figure 6C input WB  IRS4.jpg
- Figure 6-source data 3/Figure 6C input WB FER.jpg
- Figure 6-source data 3/Figure 6C Input WB PIK3R2.jpg
- Figure 6-source data 3/Figure 6C IP IRS4  WB IRS4.jpg
- Figure 6-source data 3/Figure 6C IP IRS4  WB PIK3R2.tif
- Figure 6-source data 3/Figure 6C IP-4G10.jpg
