# Supplementary material for: FER-mediated phosphorylation and PIK3R2 recruitment on IRS4 promotes AKT activation and tumorigenesis in ovarian cancer cells
Source: eLife. 2022 May 12;11:e76183. doi: 10.7554/eLife.76183 (PMC9098222; doi:10.7554/eLife.76183)
Supplement: Figure 6—source data 4. [file elife-76183-fig6-data4.zip]

Archive with 10 entries (10 files):
- Figure 6-source data 4/Figure 6D INPUT-Actin.jpg
- Figure 6-source data 4/Figure 6D INPUT-AKT.jpg
- Figure 6-source data 4/Figure 6D INPUT-FER.jpg
- Figure 6-source data 4/Figure 6D INPUT-IRS4.jpg
- Figure 6-source data 4/Figure 6D INPUT-pS473 AKT.jpg
- Figure 6-source data 4/Figure 6D INPUT-pT308 AKT.jpg
- Figure 6-source data 4/Figure 6D INPUT-pY402 FER.jpg
- Figure 6-source data 4/Figure 6D IP-4G10.jpg
- Figure 6-source data 4/Figure 6D IP-IRS4.jpg
- Figure 6-source data 4/Figure 6D IP-PIK3R2.jpg
