# Supplementary material for: FER-mediated phosphorylation and PIK3R2 recruitment on IRS4 promotes AKT activation and tumorigenesis in ovarian cancer cells
Source: eLife. 2022 May 12;11:e76183. doi: 10.7554/eLife.76183 (PMC9098222; doi:10.7554/eLife.76183)
Supplement: Figure 6—figure supplement 1—source data 1. [file elife-76183-fig6-figsupp1-data1.zip]

Archive with 11 entries (11 files):
- Figure 6-figure supplement 1-source data 1/Figure 6 S1A INPUT-AKT.jpg
- Figure 6-figure supplement 1-source data 1/Figure 6 S1A INPUT-FER.jpg
- Figure 6-figure supplement 1-source data 1/Figure 6 S1A INPUT-IGF1R.jpg
- Figure 6-figure supplement 1-source data 1/Figure 6 S1A INPUT-IRS4.jpg
- Figure 6-figure supplement 1-source data 1/Figure 6 S1A INPUT-PIK3R2.jpg
- Figure 6-figure supplement 1-source data 1/Figure 6 S1A INPUT-pS473 AKT.jpg
- Figure 6-figure supplement 1-source data 1/Figure 6 S1A INPUT-pY1131 IGF1R.jpg
- Figure 6-figure supplement 1-source data 1/Figure 6 S1A INPUT-Tubulin.jpg
- Figure 6-figure supplement 1-source data 1/Figure 6 S1A IP-4G10.jpg
- Figure 6-figure supplement 1-source data 1/Figure 6 S1A IP-IRS4.jpg
- Figure 6-figure supplement 1-source data 1/Figure 6 S1A IP-PIK3R2.jpg
