# Supplementary material for: FER-mediated phosphorylation and PIK3R2 recruitment on IRS4 promotes AKT activation and tumorigenesis in ovarian cancer cells
Source: eLife. 2022 May 12;11:e76183. doi: 10.7554/eLife.76183 (PMC9098222; doi:10.7554/eLife.76183)
Supplement: Figure 6—figure supplement 1—source data 3. [file elife-76183-fig6-figsupp1-data3.zip]

Archive with 5 entries (5 files):
- Figure 6-figure supplement 1-source data 3/Figure 6 S1C INPUT-Actin.jpg
- Figure 6-figure supplement 1-source data 3/Figure 6 S1C INPUT-IGF1R.jpg
- Figure 6-figure supplement 1-source data 3/Figure 6 S1C INPUT-Myc.jpg
- Figure 6-figure supplement 1-source data 3/Figure 6 S1C IP-4G10.jpg
- Figure 6-figure supplement 1-source data 3/Figure 6 S1C IP-Myc.jpg
