# Supplementary material for: FER-mediated phosphorylation and PIK3R2 recruitment on IRS4 promotes AKT activation and tumorigenesis in ovarian cancer cells
Source: eLife. 2022 May 12;11:e76183. doi: 10.7554/eLife.76183 (PMC9098222; doi:10.7554/eLife.76183)
Supplement: Figure 6—figure supplement 2—source data 1. [file elife-76183-fig6-figsupp2-data1.zip]

Archive with 2 entries (2 files):
- Figure 6-figure supplement 2-source data 1/Figure 6 S2A FER.jpg
- Figure 6-figure supplement 2-source data 1/Figure 6 S2A pY402 FER.jpg
